# Supplementary material for: Origin of structural difference in metabolic networks with respect to temperature
Source: BMC Syst Biol. 2008 Sep 22;2:82. doi: 10.1186/1752-0509-2-82 (PMC2564917; doi:10.1186/1752-0509-2-82)
Supplement: Additional file 1 — The estimated parameters and the cyclic indices of 113 organisms. This file includes the estimated parameters (p and q) and two cyclic indices of 113 organisms. In addition, the optimal growth temperature, the temperature class, and the domain for each organism also are included. The name of the organism is written according to KEGG (see [42] for full name). The "Domain" column indicates the type of domain of each organism (A: archea, B: bacterium). The "Temperature class" column represents the temperature class of each organism (HT: hyperthermophile, T: thermophile, M: mesophile, P: psychrophile). [file 1752-0509-2-82-S1.xls]

## Sheet: Sheet1
Organism	Optimal growth temperature [°C]	Domain	Temperature class	Parameter p	Parameter q	Cycle index <r^c>	Cycle length indenx <r^l>
mka	98	A	HT	0.108787	0.192308	0.193941	0.081734
mja	85	A	HT	0.118852	0.206897	0.199332	0.114383
pab	96	A	HT	0.133858	0.205882	0.212107	0.107749
tko	95	A	HT	0.121569	0.225806	0.178916	0.093116
pfu	100	A	HT	0.156584	0.204545	0.2616	0.116004
ape	95	A	HT	0.170569	0.313725	0.183243	0.105676
pai	100	A	HT	0.149123	0.196078	0.212361	0.094117
sso	87	A	HT	0.137079	0.262295	0.181287	0.101404
aae	95	B	HT	0.138085	0.274194	0.183629	0.100406
mth	70	A	T	0.134387	0.294118	0.24177	0.126264
tvo	60	A	T	0.167213	0.176471	0.204849	0.097075
tac	59	A	T	0.179245	0.22807	0.231057	0.110383
lac	45	B	T	0.185596	0.253731	0.341609	0.129999
sto	80	A	T	0.132678	0.240741	0.196234	0.108446
sai	75	A	T	0.132867	0.245614	0.187659	0.102712
pto	60	A	T	0.144841	0.315068	0.225342	0.12039
tte	75	B	T	0.159292	0.322222	0.28033	0.126946
tfu	50	B	T	0.178723	0.253968	0.28462	0.131272
mmp	40	A	M	0.129278	0.235294	0.258546	0.112089
mba	37	A	M	0.1571	0.307692	0.296693	0.137708
tde	37	B	M	0.131343	0.295455	0.200638	0.10971
mac	40	A	M	0.147399	0.294118	0.27856	0.123372
spy	27	B	M	0.174863	0.296875	0.251252	0.134857
sps	27	B	M	0.174263	0.292308	0.270547	0.134052
spm	27	B	M	0.176	0.287879	0.273663	0.136004
spg	27	B	M	0.165816	0.292308	0.237185	0.129027
sag	37	B	M	0.189904	0.316456	0.347603	0.145883
san	37	B	M	0.189125	0.3125	0.3482	0.144551
sak	37	B	M	0.206897	0.322222	0.381791	0.149462
hpy	37	B	M	0.137157	0.254545	0.231238	0.105065
hpj	37	B	M	0.136139	0.254545	0.230932	0.106537
spb	27	B	M	0.151927	0.343284	0.253884	0.134167
stc	37	B	M	0.185745	0.302326	0.317904	0.145924
stl	37	B	M	0.1875	0.310345	0.318611	0.146134
spz	27	B	M	0.152466	0.338235	0.258329	0.13319
mma	40	A	M	0.125	0.345455	0.296238	0.124919
spa	27	B	M	0.191919	0.326316	0.286179	0.150829
spn	37	B	M	0.184959	0.340659	0.315782	0.137774
spr	37	B	M	0.188492	0.315789	0.311032	0.137263
cte	35	B	M	0.143451	0.347826	0.233385	0.115228
ser	37	B	M	0.207224	0.33945	0.308985	0.162208
cjr	45	B	M	0.136364	0.333333	0.220819	0.11799
cje	45	B	M	0.13963	0.338235	0.232547	0.124908
saa	37	B	M	0.163022	0.365854	0.255555	0.147131
wsu	35	B	M	0.14741	0.297297	0.237361	0.11445
smu	37	B	M	0.183865	0.27551	0.348153	0.136306
hhe	37	B	M	0.140039	0.253521	0.273112	0.109378
sac	37	B	M	0.202773	0.34188	0.270708	0.151417
sep	37	B	M	0.192644	0.354545	0.276374	0.152475
mle	37	B	M	0.173835	0.237113	0.246376	0.105036
sab	37	B	M	0.184534	0.342857	0.24572	0.158397
hit	37	B	M	0.176976	0.330097	0.314798	0.143695
lla	30	B	M	0.174957	0.27451	0.324976	0.142864
sha	40	B	M	0.184433	0.321101	0.271583	0.142901
nme	37	B	M	0.168675	0.255102	0.305738	0.129723
nma	37	B	M	0.173765	0.264706	0.30538	0.128494
hin	37	B	M	0.170358	0.34	0.295764	0.140706
zmo	30	B	M	0.15736	0.236559	0.214061	0.113386
sam	37	B	M	0.19063	0.347458	0.259289	0.145493
sau	37	B	M	0.190323	0.347458	0.258772	0.145203
sav	37	B	M	0.191626	0.352941	0.258772	0.146238
pac	32	B	M	0.176948	0.321101	0.28836	0.126611
mca	37	B	M	0.172358	0.264151	0.298966	0.125879
lin	25	B	M	0.185008	0.293103	0.310748	0.136793
sar	37	B	M	0.194053	0.330645	0.255539	0.140667
sas	37	B	M	0.191523	0.327869	0.255539	0.140246
dra	35	B	M	0.181818	0.318966	0.311331	0.145975
lmf	37	B	M	0.180251	0.295652	0.300941	0.131568
ssp	35	B	M	0.183801	0.29661	0.266156	0.133228
dde	37	B	M	0.149606	0.357895	0.249911	0.130164
neu	30	B	M	0.179758	0.260504	0.282511	0.126978
pmu	37	B	M	0.177711	0.347458	0.320104	0.156748
cac	37	B	M	0.162121	0.224299	0.282311	0.130652
bmf	37	B	M	0.156338	0.252252	0.240449	0.111528
cgb	37	B	M	0.170999	0.304	0.31462	0.145481
cgl	37	B	M	0.163462	0.285714	0.308318	0.139012
noc	20	B	M	0.173442	0.265625	0.273103	0.13257
son	30	B	M	0.208281	0.283133	0.320266	0.147684
vch	37	B	M	0.21934	0.317204	0.369126	0.170637
mtc	37	B	M	0.17764	0.293706	0.266545	0.126129
bce	30	B	M	0.192899	0.288344	0.313262	0.142992
bsu	37	B	M	0.197005	0.309942	0.347348	0.1546
vfi	30	B	M	0.194253	0.295858	0.329096	0.14418
rsp	40	B	M	0.192045	0.278107	0.318341	0.15729
bca	30	B	M	0.181401	0.303797	0.299949	0.138454
pae	37	B	M	0.195039	0.277457	0.316293	0.137853
ppu	30	B	M	0.185438	0.269939	0.321997	0.142169
xac	30	B	M	0.188701	0.281437	0.303118	0.141226
xcv	39	B	M	0.185311	0.268293	0.296034	0.138536
pst	30	B	M	0.185102	0.262195	0.309825	0.135455
ypk	37	B	M	0.200221	0.270718	0.323596	0.143687
xcb	39	B	M	0.185811	0.284848	0.294753	0.141179
bme	37	B	M	0.175399	0.253247	0.270773	0.127598
xcc	39	B	M	0.186099	0.283133	0.29836	0.139351
atc	28	B	M	0.183628	0.289157	0.289597	0.133856
psb	30	B	M	0.184327	0.281437	0.307048	0.1347
atu	28	B	M	0.183425	0.289157	0.289205	0.133675
ypm	37	B	M	0.200864	0.274194	0.33098	0.146964
pfo	30	B	M	0.183021	0.259036	0.32492	0.136052
ecc	37	B	M	0.218295	0.280952	0.357012	0.153573
bcz	30	B	M	0.185345	0.284884	0.306799	0.141197
ype	37	B	M	0.200422	0.278947	0.317606	0.147898
ecj	37	B	M	0.205637	0.274112	0.339937	0.153787
psp	30	B	M	0.174194	0.259259	0.298558	0.124628
rso	30	B	M	0.184322	0.247126	0.275203	0.129969
eci	37	B	M	0.194792	0.28877	0.297517	0.154084
pfl	30	B	M	0.185924	0.259887	0.333897	0.137592
reu	30	B	M	0.18038	0.263158	0.276475	0.138801
rpa	37	B	M	0.168984	0.303797	0.264491	0.131411
yps	37	B	M	0.20101	0.276382	0.323917	0.141864
ece	37	B	M	0.219488	0.29148	0.346939	0.151549
eco	37	B	M	0.209981	0.278027	0.338852	0.147223
ppr	10	B	P	0.209513	0.32973	0.324397	0.157512
